# Supplementary material for: Adjustments to the preanalytical phase of quantitative cell-free DNA analysis
Source: Data Brief. 2015 Dec 17;6:326–9. doi: 10.1016/j.dib.2015.12.009 (PMC4706619; doi:10.1016/j.dib.2015.12.009)
Supplement: Supplementary file 1 — Supplementary material [file mmc1.zip]

Archive with 3 entries (3 files):
- coi_Aucamp.pdf
- coi_Bronkhorst.pdf
- coi_Pretorius.pdf
