# Supplementary material for: Adjustments to the preanalytical phase of quantitative cell-free DNA analysis
Source: Data Brief. 2015 Dec 17;6:326–9. doi: 10.1016/j.dib.2015.12.009 (PMC4706619; doi:10.1016/j.dib.2015.12.009)
Supplement: Supplementary file 2 — Supplementary material [file mmc2.xlsx]

## Sheet: Sheet1
	Preanalytical variable	Description	Biological replicate	Average cfDNA concentration in pg/μL	Standard deviation
	Centrifugation regime	1 x 1000g	1	366.31	3.73
		1 x 5000g		367.51	30.57
		1 x 10 000g		510.92	59.31
		1 x 20 000g		387.65	38.72
		1 x 1000g & 1 x 5000g		421.55	29.97
		1 x 1000g & 1 x 10 000g		421.32	29.91
		1 x 1000g & 1 x 20 000g		368.92	22.98
		1 x 1000g	2	366.43	35.89
		1 x 5000g		361.85	24.77
		1 x 10 000g		478.31	7.88
		1 x 20 000g		427.5	35.31
		1 x 1000g & 1 x 5000g		451.42	7.65
		1 x 1000g & 1 x 10 000g		373.71	26.66
		1 x 1000g & 1 x 20 000g		430.72	10.24
	Growth medium storage temperature	-20 C	1	215.985	10.6232
		-80 C		213.141	10.0771
		Snap-freeze in liquid nitrogen		268.214	35.4876
		-20 C	2	218.095	20.1768
		-80 C		222.734	11.862
		Snap-freeze in liquid nitrogen		231.509	31.4037
		-20 C	3	273.878	36.4696
		-80 C		278.016	19.1448
		Snap-freeze in liquid nitrogen		318.796	52.1859
	Thaw temperature	Room temp	1	218.01	32.86
		37 °C		287.88	8.39
		Room temp	2	101.77	14.78
		37 °C		147.52	28.53
		Room temp	3	99	8.87
		37 °C		99.6	8.61
	Growth medium storage tube type	15 ml tubes	1	127.623	13.7338
		Regular 1.5 ml tubes		115.686	16.919
		LoBind 1.5 ml tubes		89.0321	19.935
		15 ml tubes	2	124.757	2.84428
		Regular 1.5 ml tubes		111.526	13.0263
		LoBind 1.5 ml tubes		98.7221	13.2731
		15 ml tubes	3	118.866	17.2186
		Regular 1.5 ml tubes		103.687	8.59258
		LoBind 1.5 ml tubes		93.1444	11.1726
	Treatment with denaturing agents	No treatment	1	105.252	8.97199
		SDS		164.658	14.4172
		Proteinase K		260.181	25.0898
		SDS/Proteinase K		119.394	29.3496
		No treatment	2	102.105	28.8657
		SDS		170.639	11.5904
		Proteinase K		213.47	13.1886
		SDS/Proteinase K		213.657	42.0249
		No treatment	3	93.4062	7.67101
		SDS		144.244	8.45165
		Proteinase K		253.093	26.3892
		SDS/Proteinase K		188.31	29.6752
	Direct extraction vs snap-freeze vs Proteinase K	Direct extraction	1	1214.57	81.8598
		Direct extraction with proteinase K		2308.78	125.202
		Snap-freeze		1233.81	90.8879
		Snap-freeze with proteinase K		2886.86	291.709
		Direct extraction	2	1113.07	153.783
		Direct extraction with proteinase K		2086.4	107.648
		Snap-freeze		1030.03	145.902
		Snap-freeze with proteinase K		1861.06	180.512
	Binding buffer used	NTI	1	420.69	34.2
		NTB		429.86	25.53
		NTI	2	571.09	65.39
		NTB		622.25	40.37
		NTI	3	457.5	65.74
		NTB		472.42	60.53
		NTI	4	454.25	18.46
		NTB		607.29	74.15
	Elution volume			Total mass cfDNA in pg
		20µL	1	864.581	82.5761
		40µL		3469.73	331.39
		60µL		4337.55	367.461
		100µL		3556.54	462.021
		20µL	2	4347.86	470.798
		40µL		5546.58	531.49
		60µL		7104.79	822.486
		100µL		6080.81	706.283
		20µL	3	5432.44	324.706
		40µL		5494.56	862.829
		60µL		5700.85	669.191
		100µL		5494.56	862.829
	Elution regime			Average cfDNA concentration in pg/μL
		1 x 60μl	1	94.3111	23.1761
		2 x 30μl		117.72	28.0403
		3 x 20μl		168.056	31.0718
		1 x 60μl	2	227.152	44.6643
		2 x 30μl		219.64	43.3139
		3 x 20μl		329.02	43.6132
		1 x 60μl	3	180.27	12.08
		2 x 30μl		177.63	22.24
		3 x 20μl		266.97	17.38
	Elution tube type	Regular 1.5 ml tubes	1	86.6489	5.6495
		DNA LoBind 1.5 ml tubes		111.281	15.4741
		Regular 1.5 ml tubes	2	131.581	25.2013
		DNA LoBind 1.5 ml tubes		113.701	17.1547
		Regular 1.5 ml tubes	3	168.135	25.8215
		DNA LoBind 1.5 ml tubes		79.5334	21.017
	Protocol optimization (experiment 1)			Total mass cfDNA in pg
		Optimized	1	107988	7860.69
		Non-optimized		76949.1	9210.41
		Optimized	2	100633	5865.97
		Non-optimized		77628.3	10042
		Optimized	3	105596	14200.8
		Non-optimized		75357.6	5427.66
	Protocol optimization (experiment 2)	Optimized	1	60842.2	4361.8
		Non-optimized		36736.4	4492.12
		Optimized	2	49095.9	7538.31
		Non-optimized		36483.2	5070.73
		Optimized	3	46202.9	1436.36
		Non-optimized		32337.1	2604.55
	NucleoSpin PCR clean-up kit vs QIAmp DSP virus kit			Average cfDNA concentration in pg/μL
		NucleoSpin PCR clean-up	1	107.988	7.86069
		QIAmp DSP virus kit		183.51	83.5247
		NucleoSpin PCR clean-up	2	100.633	5.86597
		QIAmp DSP virus kit		174.609	89.5783
		NucleoSpin PCR clean-up	3	105.597	14.2008
		QIAmp DSP virus kit		146.794	73.5701
	The effect of media evaporation	Evaporated	1	49.1748	4.21141
		Not-evaporated		230.531	13.4531
		Evaporated	2	302.7	37.2365
		Not-evaporated		22.4502	6.66695
		Evaporated	3	90.3054	12.9248
		Not-evaporated		135.217	7.99861
